# Supplementary material for: Challenges and recommendations to improve the installability and archival stability of omics computational tools
Source: PLoS Biol. 2019 Jun 20;17(6):e3000333. doi: 10.1371/journal.pbio.3000333 (PMC6605654; doi:10.1371/journal.pbio.3000333)
Supplement: S1 Table — We reported the total number of papers with URLs in the abstract or body of the paper (“Number of URLs”) and the number of accessible URLs, which were not broken or time-out (“Number of accessible URLs”). URL, uniform resource locator. (XLSX) [file pbio.3000333.s004.xlsx]

## Sheet: Sheet1
Journal name	Number of URLs	Number of accessible URLs
Nature Biotechnology	180	149
Genome Medicine	352	312
Nature Methods	403	326
Genome Biology	904	746
BMC Systems Biology	912	638
Bioinformatics	3131	2448
PLoS Computational Biology	3226	2529
BMC Bioinformatics	6840	4651
BMC Genomics	7651	5699
Nucleic Acids Research	13103	9011
_
