# Supplementary material for: Challenges and recommendations to improve the installability and archival stability of omics computational tools
Source: PLoS Biol. 2019 Jun 20;17(6):e3000333. doi: 10.1371/journal.pbio.3000333 (PMC6605654; doi:10.1371/journal.pbio.3000333)
Supplement: S2 Table — (XLSX) [file pbio.3000333.s005.xlsx]

## Sheet: Sheet1
ID	Source	Citations per year	Installation commands executed	Commands documented	Undocumented commands	Automatic installation test	Installation time	Installation difficulty	Sample data provided
ID1	Bioconda	1122.6	1	1	0	Pass	5	Easy	Y
ID2	Bioconda	13.83	1	1	0	Pass	5	Easy	Y
ID3	Bioconda	5.14	1	1	0	Pass	5	Easy	Y
ID4	Bioconda	163.2	1	1	0	Pass	5	Easy	Y
ID5	Bioconda	247.4	1	1	0	Pass	15	Easy	Y
ID6	Bioconda	57.2	1	1	0	Pass	5	Easy	Y
ID7	Bioconda	60.3	1	1	0	Pass	5	Easy	Y
ID8	Other	33.45	3	3	0	Pass	5	Easy	Y
ID9	Other	6.83	22	4	0.82	Fail	30	Complex	Y
ID10	Bioconda	124	1	1	0	Pass	30	Complex	Y
ID11	Other	1059	10	7	0.3	Fail	60	Complex	Y
ID12	Bioconductor	159	20	2	0.9	Fail	60	Complex	Y
ID13	pip	73.17	12	10	0.17	Fail	60	Complex	Y
ID14	BitBucket	36.25	30	10	0.67	Fail	120	Complex	Y
ID15	Bioconductor	57.83	2	2	0	Pass	5	Easy	Y
ID16	Github	798.4	3	2	0.33	Fail	5	Easy	Y
ID17	Bioconductor	36	23	2	0.91	Fail	120	Complex	Y
ID18	Other	683.11	2	2	0	Pass	5	Easy	Y
ID19	Github	216.33	12	3	0.75	Fail	30	Complex	Y
ID20	Github	16.25	8	6	0.25	Fail	60	Complex	Y
ID21	Other	14.7	13	13	0	Pass	15	Easy	Y
ID22	SourceForge	22.71	190	7	0.96	Fail	120	Not installed	Y
ID24	Other	169.22	2	2	0	Pass	5	Easy	Y
ID25	Other	15.63	52	N/A	0	Fail	120	Complex	N
ID26	BitBucket	0.71	7	4	0.43	Fail	30	Complex	Y
ID27	Other	39.1	12	12	0	Pass	15	Easy	Y
ID28	Other	12.75	4	4	0	Pass	15	Easy	Y
ID29	Other	1.71	4	4	0	Fail	30	Not installed	Y
ID30	Other	1	2	2	0	Pass	15	Easy	Y
ID31	Other	0.29	7	2	0.71	Fail	5	Not installed	Y
ID32	Other	2.6	11	4	0.64	Fail	15	Not installed	Y
ID33	Other	13.33	5	5	0	Pass	15	Easy	Y
ID34	Other	3.2	5	3	0.4	Fail	30	Complex	Y
ID35	Other	8	4	3	0.25	Fail	15	Easy	Y
ID36	Other	2.5	7	7	0	Fail	15	Not installed	Y
ID37	Other	3	6	6	0	Pass	15	Easy	Y
ID38	Other	3.25	5	4	0.2	Fail	15	Easy	Y
ID39	Other	3	10	10	0	Fail	30	Not installed	Y
ID40	Other	2.67	3	3	0	Pass	15	Easy	Y
ID41	Other	1.33	2	2	0	Pass	5	Easy	Y
ID42	Other	124.1	1	1	0	Pass	5	Easy	N
ID43	Other	15.3	1	1	0	Pass	5	Easy	Y
ID44	Other	7.17	2	1	0.5	Fail	15	Easy	N
ID45	SourceForge	1.83	1	N/A	0	Fail	15	Not installed	Y
ID46	Github	1.5	1	1	0	Pass	15	Easy	N
ID47	Github	1.33	3	3	0	Pass	5	Easy	Y
ID48	Github	2.75	7	7	0	Pass	15	Easy	Y
ID49	Github	3	7	7	0	Pass	15	Easy	N
ID50	Bioconductor	1	1	1	0	Pass	5	Easy	Y
ID51	Github	0.67	5	3	0.4	Fail	30	Not installed	Y
ID52	Other	39	N/A	N/A	0	Pass	5	Easy	Y
ID53	Bioconductor	26.57	2	1	0.5	Fail	5	Easy	N
ID54	Other	43	5	1	0.8	Fail	120	Complex	Y
ID55	SourceForge	8	1	1	0	Pass	5	Easy	N
ID56	SourceForge	16	2	N/A	0	Fail	5	Easy	N
ID57	Other	4.67	1	1	0	Pass	5	Easy	N
ID58	Github	13.75	5	N/A	0	Fail	30	Complex	N
ID59	Other	2.43	2	N/A	0	Fail	5	Easy	N
ID60	SourceForge	1.6	5	N/A	0	Fail	30	Complex	N
ID61	Github	1.67	1	1	0	Pass	5	Easy	Y
ID62	Github	5.75	4	3	0.25	Fail	120	Complex	N
ID63	Github	1450.9	3	3	0	Pass	5	Easy	Y
ID64	Other	30.75	7	3	0.57	Fail	120	Complex	Y
ID65	Github	3.75	3	2	0.33	Fail	5	Easy	N
ID66	Other	1.33	1	1	0	Pass	5	Easy	N
ID67	Other	24	4	N/A	0	Fail	120	Not installed	N
ID68	Other	15.1	4	2	0.5	Fail	120	Complex	Y
ID69	Other	4.33	4	N/A	0	Fail	120	Not installed	N
ID70	SourceForge	13.29	1	1	0	Fail	120	Not installed	N
ID71	Other	16.29	1	1	0	Pass	5	Easy	Y
ID72	Other	9.56	N/A	N/A	0	Fail	120	Not installed	Y
ID73	Other	7.25	N/A	3	0	Fail	120	Not installed	N
ID74	Other	5.11	N/A	N/A	0	Fail	120	Not installed	N
ID75	Other	9.8	N/A	1	0	Fail	120	Not installed	Y
ID76	Other	7	N/A	N/A	0	Fail	120	Not installed	N
ID77	Github	4.5	N/A	6	0	Fail	120	Not installed	N
ID78	SourceForge	3	9	9	0	Fail	120	Not installed	Y
ID79	Other	47.13	N/A	2	0	Fail	5	Not installed	N
ID80	Other	1.38	N/A	N/A	0	Fail	5	Not installed	N
ID81	Other	3.33	N/A	N/A	0	Fail	120	Not installed	Y
ID82	Github	3.33	6	6	0	Fail	120	Not installed	Y
ID83	Other	8.9	14	14	0	Fail	120	Not installed	Y
ID84	Other	23.6	N/A	N/A	0	Fail	30	Not installed	Y
ID85	Other	24.2	N/A	7	0	Fail	120	Not installed	Y
ID86	Other	28.5	N/A	29	0	Fail	120	Not installed	N
ID87	SourceForge	10.56	N/A	N/A	0	Pass	5	Easy	N
ID88	SourceForge	12.25	N/A	N/A	0	Pass	5	Easy	N
ID89	Other	10.43	N/A	N/A	0	Pass	120	Complex	Y
ID90	Other	12.17	1	1	0	Pass	5	Easy	Y
ID91	Other	2	2	2	0	Pass	5	Easy	N
ID92	Github	2.25	12	12	0	Pass	120	Complex	Y
ID93	Other	1.67	3	3	0	Pass	5	Easy	N
ID94	Github	3.25	1	1	0	Pass	5	Easy	Y
ID95	Github	16.89	10	3	0.7	Fail	120	Not installed	Y
ID96	BitBucket	9.71	3	3	0	Pass	120	Complex	N
ID97	SourceForge	76.3	1	1	0	Pass	5	Easy	Y
ID98	Github	3	9	9	0	Pass	5	Easy	Y
ID99	Github	75.71	1	1	0	Pass	5	Easy	N
