# Supplementary material for: Challenges and recommendations to improve the installability and archival stability of omics computational tools
Source: PLoS Biol. 2019 Jun 20;17(6):e3000333. doi: 10.1371/journal.pbio.3000333 (PMC6605654; doi:10.1371/journal.pbio.3000333)
Supplement: S3 Table — (XLSX) [file pbio.3000333.s006.xlsx]

## Sheet: Sheet1
Link location	Journal name	pubmed id	Year	Link	Url status
abstract	BMC_Bioinformatics	12150718	2002	http://sourceforge.net/projects/slritools/	301
body	BMC_Bioinformatics	11882250	2002	http://tacg.sourceforge.net	200
body	BMC_Bioinformatics	12493080	2002	http://squirrel-sql.sourceforge.net/	200
Link location	Journal name	pubmed id	Year	Link	Url status
body	BMC_Bioinformatics	19732427	2009	http://github.com/egonw/xws-taverna/tree/master	301
body	Bioinformatics	19417059	2009	http://github.com/semin/ulla	301
